# Supplementary material for: Medicines for Malaria Venture Pandemic Box In Vitro Screening Identifies Compounds Highly Active against the Tachyzoite Stage of Toxoplasma gondii
Source: Trop Med Infect Dis. 2023 Nov 29;8(12):510. doi: 10.3390/tropicalmed8120510 (PMC10747034; doi:10.3390/tropicalmed8120510)
Supplement: Supplementary file 1 [file tropicalmed-08-00510-s001.zip]

Archive with 1 entries (1 files):
- tropicalmed-2705888-supplementary.pdf
